# Supplementary material for: Structures of Neisseria gonorrhoeae MtrR-operator complexes reveal molecular mechanisms of DNA recognition and antibiotic resistance-conferring clinical mutations
Source: Nucleic Acids Res. 2021 Mar 30;49(7):4155–70. doi: 10.1093/nar/gkab213 (PMC8053128; doi:10.1093/nar/gkab213)
Supplement: gkab213_Supplemental_Files [file gkab213_supplemental_files.zip]

Archive with 2 entries (2 files):
- Supplemental video 1.mp4
- Supplementary Material NAR_rgb_FINAL.pdf
